# Supplementary material for: Structural Studies of Pif1 Helicases from Thermophilic Bacteria
Source: Microorganisms. 2023 Feb 14;11(2):479. doi: 10.3390/microorganisms11020479 (PMC9964779; doi:10.3390/microorganisms11020479)
Supplement: Supplementary file 1 [file microorganisms-11-00479-s001.zip]

Archive with 1 entries (1 files):
- microorganisms-2158528-supplementary.pdf
